# Supplementary material for: Mass Spectrometry-Based Proteomic Profiling of a Silvaner White Wine
Source: Biomolecules. 2023 Apr 4;13(4):650. doi: 10.3390/biom13040650 (PMC10136162; doi:10.3390/biom13040650)
Supplement: Supplementary file 1 [file biomolecules-13-00650-s001.zip]

Archive with 2 entries (2 files):
- Suplementary data1 Wine proteomics table all proteins_submission.xlsx
- Suplementary Figure1 and Tables S1 and S2.pdf
