# Supplementary material for: Mass Spectrometry-Based Proteomic Profiling of a Silvaner White Wine
Source: Biomolecules. 2023 Apr 4;13(4):650. doi: 10.3390/biom13040650 (PMC10136162; doi:10.3390/biom13040650)
Supplement: Supplementary file 1 [file biomolecules-13-00650-s001.zip › Suplementary data1 Wine proteomics table all proteins_submission.xlsx]

## Sheet: All Proteins
Checked	Accession	Description	Coverage [%]	# Peptides	# PSMs	# Unique Peptides	MW [kDa]
gel#1	A6ZSE1	Daughter-specific expression-related protein OS=Saccharomyces cerevisiae (strain YJM789) OX=307796 GN=DSE4 PE=4 SV=1	16	9	19	9	121.1
	Q9S944	Vacuolar invertase 1, GIN1 OS=Vitis vinifera OX=29760 PE=3 SV=1	2	1	2	1	71.5
	A0A438J4X9	Uncharacterized protein OS=Vitis vinifera OX=29760 GN=CK203_021744 PE=4 SV=1	3	1	1	1	67.3
	F6HMA2	Uncharacterized protein OS=Vitis vinifera OX=29760 GN=VIT_10s0003g01360 PE=3 SV=1	5	3	8	3	60.7
	C7GQJ1	Cell wall protein ECM33 OS=Saccharomyces cerevisiae (strain JAY291) OX=574961 GN=ECM33 PE=3 SV=1	3	1	1	1	43.8
	G2WD47	K7_Spt2p OS=Saccharomyces cerevisiae (strain Kyokai no. 7 / NBRC 101557) OX=721032 GN=K7_SPT2 PE=4 SV=1	8	1	1	1	38.5
	H0GMG3	Ygp1p OS=Saccharomyces cerevisiae x Saccharomyces kudriavzevii (strain VIN7) OX=1095631 GN=VIN7_4101 PE=4 SV=1	38	7	59	1	37.3
	C8ZG69	Ygp1p OS=Saccharomyces cerevisiae (strain Lalvin EC1118 / Prise de mousse) OX=643680 GN=EC1118_1N9_1915g PE=4 SV=1	38	7	50	1	37.3
	A0A438I656	Glucan endo-1,3-beta-glucosidase OS=Vitis vinifera OX=29760 GN=E13A_1 PE=3 SV=1	6	1	2	1	36.8
	Q7XAU6	Class IV chitinase OS=Vitis vinifera OX=29760 GN=Chi4D PE=2 SV=1	15	3	6	3	27.5
	A0A438HVN1	Endochitinase EP3 OS=Vitis vinifera OX=29760 GN=EP3_2 PE=4 SV=1	7	1	2	1	27.2
	F6HUG6	Uncharacterized protein OS=Vitis vinifera OX=29760 GN=VIT_02s0025g04280 PE=4 SV=1	13	2	6	2	25.3
Checked	Accession	Description	Coverage [%]	# Peptides	# PSMs	# Unique Peptides	MW [kDa]
gel#2	A0A438J6G3	Uncharacterized protein OS=Vitis vinifera OX=29760 GN=CK203_023508 PE=4 SV=1	3	1	1	1	77.5
	A5AP16	Uncharacterized protein OS=Vitis vinifera OX=29760 GN=VITISV_033532 PE=4 SV=1	3	1	1	1	61.5
	C7GQJ1	Cell wall protein ECM33 OS=Saccharomyces cerevisiae (strain JAY291) OX=574961 GN=ECM33 PE=3 SV=1	3	1	2	1	43.8
	A0A438I656	Glucan endo-1,3-beta-glucosidase OS=Vitis vinifera OX=29760 GN=E13A_1 PE=3 SV=1	54	7	49	7	36.8
	A0A438ENJ7	Retrovirus-related Pol polyprotein from transposon TNT 1-94 OS=Vitis vinifera OX=29760 GN=POLX_3935 PE=4 SV=1	5	1	1	1	33.7
	A0A438HSP1	Uncharacterized protein OS=Vitis vinifera OX=29760 GN=CK203_036240 PE=4 SV=1	7	1	2	1	32.6
	A6ZVQ6	Cell wall mannoprotein OS=Saccharomyces cerevisiae (strain YJM789) OX=307796 GN=TIR3 PE=4 SV=1	4	1	1	1	26.6
Checked	Accession	Description	Coverage [%]	# Peptides	# PSMs	# Unique Peptides	MW [kDa]
gel#3	A0A1V2L9U0	Cytokinesis protein sepH OS=Cyberlindnera fabianii OX=36022 GN=BON22_1161 PE=4 SV=1	1	1	1	1	116.3
	A5B108	Uncharacterized protein OS=Vitis vinifera OX=29760 GN=VITISV_041019 PE=4 SV=1	2	1	1	1	101.2
	A5BPD3	Uncharacterized protein OS=Vitis vinifera OX=29760 GN=VITISV_010415 PE=3 SV=1	1	1	1	1	93.1
	A5BUH4	Uncharacterized protein OS=Vitis vinifera OX=29760 GN=VITISV_031619 PE=4 SV=1	2	1	1	1	73.7
	I9C1P4	Aminopeptidase OS=Novosphingobium sp. Rr 2-17 OX=555793 GN=WSK_3712 PE=4 SV=1	1	1	1	1	72
	Q9S944	Vacuolar invertase 1, GIN1 OS=Vitis vinifera OX=29760 PE=3 SV=1	12	6	11	6	71.5
	A0A1V2LS96	Putative lipase ATG15 OS=Pichia kudriavzevii OX=4909 GN=BOH78_1071 PE=4 SV=1	2	1	1	1	56.8
	G2WEU0	K7_Zpr1p OS=Saccharomyces cerevisiae (strain Kyokai no. 7 / NBRC 101557) OX=721032 GN=K7_ZPR1 PE=4 SV=1	2	1	1	1	55.1
	C8Z7L9	EC1118_1F14_0100p OS=Saccharomyces cerevisiae (strain Lalvin EC1118 / Prise de mousse) OX=643680 GN=EC1118_1F14_0100g PE=4 SV=1	2	1	1	1	53.7
	D7SRI7	Uncharacterized protein OS=Vitis vinifera OX=29760 GN=VIT_18s0075g00210 PE=4 SV=1	2	1	1	1	44.4
	A0A061ASV5	CYFA0S02e01574g1_1 OS=Cyberlindnera fabianii OX=36022 GN=BON22_4091 PE=3 SV=1	3	1	1	1	34.6
	A0A438HTJ6	Uncharacterized protein OS=Vitis vinifera OX=29760 GN=CK203_043949 PE=4 SV=1	3	1	1	1	26.6
Checked	Accession	Description	Coverage [%]	# Peptides	# PSMs	# Unique Peptides	MW [kDa]
gel#4	A5BD73	Uncharacterized protein OS=Vitis vinifera OX=29760 GN=VITISV_011585 PE=4 SV=1	5	1	1	1	73.2
	A5AD63	Uncharacterized protein OS=Vitis vinifera OX=29760 GN=VITISV_018461 PE=4 SV=1	2	1	1	1	71.8
	A0A438DX78	Beta-fructofuranosidase, soluble isoenzyme I OS=Vitis vinifera OX=29760 GN=INV*DC4_1 PE=4 SV=1	11	1	1	2	63.5
	F6HAU0	Uncharacterized protein OS=Vitis vinifera OX=29760 GN=VIT_16s0022g00670 PE=3 SV=1	23	1	1	7	60
	A5BGP0	Uncharacterized protein OS=Vitis vinifera OX=29760 GN=VITISV_031368 PE=4 SV=1	5	1	1	1	42.1
	A0A438I656	Glucan endo-1,3-beta-glucosidase OS=Vitis vinifera OX=29760 GN=E13A_1 PE=3 SV=1	13	6	11	2	36.8
	A5BWA5	Uncharacterized protein OS=Vitis vinifera OX=29760 GN=VITISV_000309 PE=4 SV=1	7	1	1	1	28.7
	Q7XAU6	Class IV chitinase OS=Vitis vinifera OX=29760 GN=Chi4D PE=2 SV=1	9	1	1	2	27.5
	F6HUG6	Uncharacterized protein OS=Vitis vinifera OX=29760 GN=VIT_02s0025g04280 PE=4 SV=1	7	1	1	1	25.3
	F6HUH1	Uncharacterized protein OS=Vitis vinifera OX=29760 GN=VIT_02s0025g04330 PE=4 SV=1	55	1	1	3	24
	A0A438JJ75	Thaumatin-like protein OS=Vitis vinifera OX=29760 GN=ALL13_1 PE=4 SV=1	55	1	1	3	23.9
Checked	Accession	Description	Coverage [%]	# Peptides	# PSMs	# Unique Peptides	MW [kDa]
gel#5	F6GZ16	Uncharacterized protein OS=Vitis vinifera OX=29760 GN=VIT_00s0291g00090 PE=4 SV=1	4	1	1	1	98.2
	A0A438EI04	IAA-amino acid hydrolase ILR1-like 4 OS=Vitis vinifera OX=29760 GN=ILL4_2 PE=4 SV=1	3	1	2	1	72.7
	A0A438DX78	Beta-fructofuranosidase, soluble isoenzyme I OS=Vitis vinifera OX=29760 GN=INV*DC4_1 PE=4 SV=1	9	4	17	1	63.5
	F6HAU0	Uncharacterized protein OS=Vitis vinifera OX=29760 GN=VIT_16s0022g00670 PE=3 SV=1	28	11	97	8	60
	A0A438I656	Glucan endo-1,3-beta-glucosidase OS=Vitis vinifera OX=29760 GN=E13A_1 PE=3 SV=1	39	6	25	6	36.8
	A6ZPP5	Pathogen-related protein OS=Saccharomyces cerevisiae (strain YJM789) OX=307796 GN=PRY1 PE=3 SV=1	3	1	2	1	30.6
	Q7XAU6	Class IV chitinase OS=Vitis vinifera OX=29760 GN=Chi4D PE=2 SV=1	9	2	26	2	27.5
	F6HUG6	Uncharacterized protein OS=Vitis vinifera OX=29760 GN=VIT_02s0025g04280 PE=4 SV=1	13	2	10	2	25.3
	F6HUH1	Uncharacterized protein OS=Vitis vinifera OX=29760 GN=VIT_02s0025g04330 PE=4 SV=1	50	9	64	2	24
	A0A438JJ75	Thaumatin-like protein OS=Vitis vinifera OX=29760 GN=ALL13_1 PE=4 SV=1	50	9	60	2	23.9
	A0A438HFW8	UDP-glycosyltransferase 85A8 OS=Vitis vinifera OX=29760 GN=UGT85A8_1 PE=4 SV=1	9	1	1	1	20.5
	C8ZFH3	EC1118_1M3_5204p OS=Saccharomyces cerevisiae (strain Lalvin EC1118 / Prise de mousse) OX=643680 GN=EC1118_1M3_5204g PE=4 SV=1	26	1	1	1	12.8
	A0A438F5Y0	Retrovirus-related Pol polyprotein from transposon TNT 1-94 OS=Vitis vinifera OX=29760 GN=POLX_1796 PE=4 SV=1	35	1	1	1	10.1
Checked	Accession	Description	Coverage [%]	# Peptides	# PSMs	# Unique Peptides	MW [kDa]
gel#6	A5BUH4	Uncharacterized protein OS=Vitis vinifera OX=29760 GN=VITISV_031619 PE=4 SV=1	2	1	1	1	73.7
	A0A438HSQ5	Rust resistance kinase Lr10 OS=Vitis vinifera OX=29760 GN=LRK10_57 PE=4 SV=1	3	1	1	1	68.4
	F6HAU0	Uncharacterized protein OS=Vitis vinifera OX=29760 GN=VIT_16s0022g00670 PE=3 SV=1	8	3	6	3	60
	A0A438I656	Glucan endo-1,3-beta-glucosidase OS=Vitis vinifera OX=29760 GN=E13A_1 PE=3 SV=1	35	5	14	5	36.8
	A0A438ENJ7	Retrovirus-related Pol polyprotein from transposon TNT 1-94 OS=Vitis vinifera OX=29760 GN=POLX_3935 PE=4 SV=1	5	1	1	1	33.7
	Q7XAU6	Class IV chitinase OS=Vitis vinifera OX=29760 GN=Chi4D PE=2 SV=1	22	4	55	4	27.5
	F6HUH1	Uncharacterized protein OS=Vitis vinifera OX=29760 GN=VIT_02s0025g04330 PE=4 SV=1	55	10	54	2	24
	A0A438JJ75	Thaumatin-like protein OS=Vitis vinifera OX=29760 GN=ALL13_1 PE=4 SV=1	47	9	46	1	23.9
	A0A438BZP1	Thaumatin-like protein OS=Vitis vinifera OX=29760 GN=tlp_15 PE=4 SV=1	32	6	41	6	23.8
	I9WYJ6	6-carboxy-5,6,7,8-tetrahydropterin synthase OS=Methylobacterium sp. GXF4 OX=1096546 GN=WYO_1453 PE=3 SV=1	12	1	1	1	13.5
Checked	Accession	Description	Coverage [%]	# Peptides	# PSMs	# Unique Peptides	MW [kDa]
gel#7	A0A438JNK9	WAT1-related protein OS=Vitis vinifera OX=29760 GN=VvCHDp000234_1 PE=3 SV=1	12	1	1	1	40.3
	A6ZLG3	Tyrosine-DNA phosphodiesterase OS=Saccharomyces cerevisiae (strain YJM789) OX=307796 GN=TDP1 PE=4 SV=1	1	1	1	1	62.2
	A5AYX1	Uncharacterized protein OS=Vitis vinifera OX=29760 GN=VITISV_040475 PE=4 SV=1	5	1	1	1	73.9
	A0A438IVS9	Uncharacterized protein OS=Vitis vinifera OX=29760 GN=CK203_036951 PE=4 SV=1	4	1	1	1	88.7
	A6ZMC5	Conserved protein OS=Saccharomyces cerevisiae (strain YJM789) OX=307796 GN=SOV1 PE=4 SV=1	3	1	1	1	104.7
Checked	Accession	Description	Coverage [%]	# Peptides	# PSMs	# Unique Peptides	MW [kDa]
gel#8	A0A438BZP1	Thaumatin-like protein OS=Vitis vinifera OX=29760 GN=tlp_15 PE=4 SV=1	32	6	86	2	23.8
	A0A438JJ53	Thaumatin-like protein OS=Vitis vinifera OX=29760 GN=tlp_6 PE=4 SV=1	33	6	58	2	23.9
	A0A438JJ75	Thaumatin-like protein OS=Vitis vinifera OX=29760 GN=ALL13_1 PE=4 SV=1	55	11	65	3	23.9
	F6HUH1	Uncharacterized protein OS=Vitis vinifera OX=29760 GN=VIT_02s0025g04330 PE=4 SV=1	55	11	73	3	24
	O24531	Class IV endochitinase (Fragment) OS=Vitis vinifera OX=29760 GN=Chi4B PE=2 SV=2	40	4	41	1	27
	Q7XAU6	Class IV chitinase OS=Vitis vinifera OX=29760 GN=Chi4D PE=2 SV=1	32	4	48	1	27.5
	A0A438I656	Glucan endo-1,3-beta-glucosidase OS=Vitis vinifera OX=29760 GN=E13A_1 PE=3 SV=1	32	5	16	5	36.8
	A0A0M3M4Y7	Pectin lyase A OS=Aspergillus niger OX=5061 GN=pelA PE=2 SV=1	6	1	2	1	39.7
	A0A438C3D6	LysM domain-containing GPI-anchored protein 1 OS=Vitis vinifera OX=29760 GN=LYM1_2 PE=4 SV=1	6	1	2	1	43.7
	Q9S944	Vacuolar invertase 1, GIN1 OS=Vitis vinifera OX=29760 PE=3 SV=1	6	3	6	3	71.5
	Q756G2	Probable E3 ubiquitin-protein ligase TOM1 OS=Ashbya gossypii (strain ATCC 10895 / CBS 109.51 / FGSC 9923 / NRRL Y-1056) OX=284811 GN=TOM1 PE=3 SV=2	0	1	1	1	372.2
Checked	Accession	Description	Coverage [%]	# Peptides	# PSMs	# Unique Peptides	MW [kDa]
gel#9	Q756G2	Probable E3 ubiquitin-protein ligase TOM1 OS=Ashbya gossypii (strain ATCC 10895 / CBS 109.51 / FGSC 9923 / NRRL Y-1056) OX=284811 GN=TOM1 PE=3 SV=2	0	1	1	1	372.2
	A5AVZ0	Uncharacterized protein OS=Vitis vinifera OX=29760 GN=VITISV_005527 PE=4 SV=1	2	1	2	1	168.4
	A5BX40	Uncharacterized protein OS=Vitis vinifera OX=29760 GN=VITISV_010023 PE=4 SV=1	1	1	1	1	147.5
	A0A1X7QY33	Similar to Saccharomyces cerevisiae YHR098C SFB3 Component of the Sec23p-Sfb3p heterodimer of the COPII vesicle coat OS=Kazachstania saulgeensis OX=1789683 GN=KASA_0Q05170G PE=4 SV=1	1	1	1	1	106.6
	A0A1V2L6J1	Uncharacterized protein OS=Cyberlindnera fabianii OX=36022 GN=BON22_2758 PE=4 SV=1	1	1	1	1	105.9
	A5B6K0	Uncharacterized protein OS=Vitis vinifera OX=29760 GN=VITISV_031313 PE=4 SV=1	5	1	1	1	91.9
	A5BW59	Uncharacterized protein OS=Vitis vinifera OX=29760 GN=VITISV_016689 PE=4 SV=1	2	1	1	1	91.8
	A0A438JPS2	Uncharacterized protein OS=Vitis vinifera OX=29760 GN=CK203_013443 PE=4 SV=1	5	1	1	1	76.1
	A5AD63	Uncharacterized protein OS=Vitis vinifera OX=29760 GN=VITISV_018461 PE=4 SV=1	2	1	1	1	71.8
	A5BKS0	Uncharacterized protein OS=Vitis vinifera OX=29760 GN=VITISV_009072 PE=4 SV=1	6	1	2	1	71.5
	F6HAU0	Uncharacterized protein OS=Vitis vinifera OX=29760 GN=VIT_16s0022g00670 PE=3 SV=1	13	5	49	5	60
	A0A0M3M4Y7	Pectin lyase A OS=Aspergillus niger OX=5061 GN=pelA PE=2 SV=1	6	1	4	1	39.7
	A5BRN8	Uncharacterized protein OS=Vitis vinifera OX=29760 GN=VITISV_005938 PE=4 SV=1	6	1	2	1	38.3
	A0A438I656	Glucan endo-1,3-beta-glucosidase OS=Vitis vinifera OX=29760 GN=E13A_1 PE=3 SV=1	36	6	74	6	36.8
	F8KAD7	Endo-beta-1,3-glucanase OS=Saccharomyces uvarum OX=230603 GN=bgl2 PE=3 SV=1	5	1	2	1	34
	A0A438HSP1	Uncharacterized protein OS=Vitis vinifera OX=29760 GN=CK203_036240 PE=4 SV=1	7	1	2	1	32.6
	A6ZQF9	Killer toxin resistant protein OS=Saccharomyces cerevisiae (strain YJM789) OX=307796 GN=KRE9 PE=4 SV=1	19	2	3	2	30
	Q7XAU6	Class IV chitinase OS=Vitis vinifera OX=29760 GN=Chi4D PE=2 SV=1	31	5	44	5	27.5
	A0A1X7R1P0	Similar to Saccharomyces cerevisiae YJL170C ASG7 Protein that regulates signaling from a G protein beta subunit Ste4p and its relocalization within the cell OS=Kazachstania saulgeensis OX=1789683 GN=KASA_0P06501G PE=4 SV=1	8	1	1	1	25.7
	F6HUH1	Uncharacterized protein OS=Vitis vinifera OX=29760 GN=VIT_02s0025g04330 PE=4 SV=1	55	10	149	2	24
	A0A438JJ75	Thaumatin-like protein OS=Vitis vinifera OX=29760 GN=ALL13_1 PE=4 SV=1	47	9	131	1	23.9
	A0A438JJ53	Thaumatin-like protein OS=Vitis vinifera OX=29760 GN=tlp_6 PE=4 SV=1	33	6	59	2	23.9
	A0A438BZP1	Thaumatin-like protein OS=Vitis vinifera OX=29760 GN=tlp_15 PE=4 SV=1	32	6	96	2	23.8
	D7SL13	Uncharacterized protein OS=Vitis vinifera OX=29760 GN=VIT_06s0004g02570 PE=4 SV=1	28	1	1	1	6.4
Checked	Accession	Description	Coverage [%]	# Peptides	# PSMs	# Unique Peptides	MW [kDa]
gel#10	A0A438F8T9	Ethylene-overproduction protein 1 OS=Vitis vinifera OX=29760 GN=ETO1_3 PE=4 SV=1	2	1	1	1	113.4
	F6HAU0	Uncharacterized protein OS=Vitis vinifera OX=29760 GN=VIT_16s0022g00670 PE=3 SV=1	15	6	57	6	60
	A0A1V2LQA7	Nuclear GTP-binding protein NUG1 OS=Pichia kudriavzevii OX=4909 GN=BOH78_1673 PE=4 SV=1	2	1	2	1	58.7
	A5BVR4	Uncharacterized protein OS=Vitis vinifera OX=29760 GN=VITISV_033189 PE=4 SV=1	3	1	1	1	38.6
	A0A438I656	Glucan endo-1,3-beta-glucosidase OS=Vitis vinifera OX=29760 GN=E13A_1 PE=3 SV=1	34	5	18	5	36.8
	F8KAD8	Endo-beta-1,3-glucanase OS=Saccharomyces cerevisiae OX=4932 GN=BGL2 PE=3 SV=1	37	6	18	6	34.1
	Q7XAU6	Class IV chitinase OS=Vitis vinifera OX=29760 GN=Chi4D PE=2 SV=1	39	5	53	5	27.5
	F6HUH1	Uncharacterized protein OS=Vitis vinifera OX=29760 GN=VIT_02s0025g04330 PE=4 SV=1	50	10	103	3	24
	A0A438JJ75	Thaumatin-like protein OS=Vitis vinifera OX=29760 GN=ALL13_1 PE=4 SV=1	43	8	89	1	23.9
	A5C9F1	Uncharacterized protein OS=Vitis vinifera OX=29760 GN=VIT_02s0025g04300 PE=4 SV=1	28	5	68	1	23.9
	A0A438BZP1	Thaumatin-like protein OS=Vitis vinifera OX=29760 GN=tlp_15 PE=4 SV=1	26	5	66	1	23.8
Checked	Accession	Description	Coverage [%]	# Peptides	# PSMs	# Unique Peptides	MW [kDa]
gel#11	A0A438BZP1	Thaumatin-like protein OS=Vitis vinifera OX=29760 GN=tlp_15 PE=4 SV=1	32	6	38	1	23.8
	A5C9F1	Uncharacterized protein OS=Vitis vinifera OX=29760 GN=VIT_02s0025g04300 PE=4 SV=1	33	6	36	1	23.9
	A0A438JJ75	Thaumatin-like protein OS=Vitis vinifera OX=29760 GN=ALL13_1 PE=4 SV=1	42	7	44	1	23.9
	F6HUH1	Uncharacterized protein OS=Vitis vinifera OX=29760 GN=VIT_02s0025g04330 PE=4 SV=1	50	9	52	3	24
	O24531	Class IV endochitinase (Fragment) OS=Vitis vinifera OX=29760 GN=Chi4B PE=2 SV=2	46	5	139	1	27
	Q7XAU6	Class IV chitinase OS=Vitis vinifera OX=29760 GN=Chi4D PE=2 SV=1	45	6	169	2	27.5
	F6HAW3	Uncharacterized protein OS=Vitis vinifera OX=29760 GN=VIT_05s0094g00280 PE=4 SV=1	7	1	5	1	32
	F8KAD8	Endo-beta-1,3-glucanase OS=Saccharomyces cerevisiae OX=4932 GN=BGL2 PE=3 SV=1	27	5	17	5	34.1
	A5B6N1	Uncharacterized protein OS=Vitis vinifera OX=29760 GN=VITISV_041465 PE=4 SV=1	2	1	1	1	54.9
	A0A1V2LQA7	Nuclear GTP-binding protein NUG1 OS=Pichia kudriavzevii OX=4909 GN=BOH78_1673 PE=4 SV=1	2	1	1	1	58.7
	F6HAU0	Uncharacterized protein OS=Vitis vinifera OX=29760 GN=VIT_16s0022g00670 PE=3 SV=1	10	4	27	4	60
	H0GDF3	Non-specific serine/threonine protein kinase OS=Saccharomyces cerevisiae x Saccharomyces kudriavzevii (strain VIN7) OX=1095631 GN=VIN7_0840 PE=4 SV=2	4	1	2	1	120
	A0A438F497	Protein HUA2-like 3 OS=Vitis vinifera OX=29760 GN=HULK3_0 PE=4 SV=1	3	1	1	1	187.4
Checked	Accession	Description	Coverage [%]	# Peptides	# PSMs	# Unique Peptides	MW [kDa]
gel#12	D7SVF8	Uncharacterized protein OS=Vitis vinifera OX=29760 GN=VIT_14s0068g00900 PE=4 SV=1	14	1	1	1	16.8
	A0A438FBU5	Cytochrome P450 81E8 OS=Vitis vinifera OX=29760 GN=CYP81E8_23 PE=4 SV=1	15	1	1	1	16.9
	A0A438BZP1	Thaumatin-like protein OS=Vitis vinifera OX=29760 GN=tlp_15 PE=4 SV=1	32	6	48	1	23.8
	A0A438JJ53	Thaumatin-like protein OS=Vitis vinifera OX=29760 GN=tlp_6 PE=4 SV=1	33	6	18	2	23.9
	A3QRB5	Thaumatin-like protein OS=Vitis vinifera OX=29760 PE=2 SV=1	32	6	42	1	23.9
	A0A438JJ75	Thaumatin-like protein OS=Vitis vinifera OX=29760 GN=ALL13_1 PE=4 SV=1	43	8	39	1	23.9
	F6HUH1	Uncharacterized protein OS=Vitis vinifera OX=29760 GN=VIT_02s0025g04330 PE=4 SV=1	50	9	44	2	24
	Q7XAU6	Class IV chitinase OS=Vitis vinifera OX=29760 GN=Chi4D PE=2 SV=1	25	4	72	4	27.5
	F6HAU0	Uncharacterized protein OS=Vitis vinifera OX=29760 GN=VIT_16s0022g00670 PE=3 SV=1	10	4	22	4	60
	A6ZWD3	ATP-dependent RNA helicase DBP1 OS=Saccharomyces cerevisiae (strain YJM789) OX=307796 GN=DBP1 PE=3 SV=1	4	1	1	1	67.9
Checked	Accession	Description	Coverage [%]	# Peptides	# PSMs	# Unique Peptides	MW [kDa]
gel#13	H0GH06	Yor1p OS=Saccharomyces cerevisiae x Saccharomyces kudriavzevii (strain VIN7) OX=1095631 GN=VIN7_2047 PE=4 SV=1	1	1	2	1	166.7
	A0A0J9X743	Similar to Saccharomyces cerevisiae YGL131C SNT2 DNA binding protein with similarity to the S. pombe Snt2 protein OS=Geotrichum candidum OX=1173061 GN=BN980_GECA03s04124g PE=4 SV=1	1	1	1	1	153.2
	A0A438FPT4	Retrovirus-related Pol polyprotein from transposon 17.6 OS=Vitis vinifera OX=29760 GN=pol_2284 PE=4 SV=1	3	1	1	1	98.5
	A0A438CAI5	Retrovirus-related Pol polyprotein from transposon RE1 OS=Vitis vinifera OX=29760 GN=RE1_3040 PE=4 SV=1	4	1	1	1	73.7
	A0A438EI04	IAA-amino acid hydrolase ILR1-like 4 OS=Vitis vinifera OX=29760 GN=ILL4_2 PE=4 SV=1	3	1	2	1	72.7
	A5AD63	Uncharacterized protein OS=Vitis vinifera OX=29760 GN=VITISV_018461 PE=4 SV=1	2	1	1	1	71.8
	F6I094	Uncharacterized protein OS=Vitis vinifera OX=29760 GN=VIT_02s0033g01210 PE=4 SV=1	4	1	1	1	58.7
	A0A438KHH5	RNA exonuclease 4 OS=Vitis vinifera OX=29760 GN=REX4_2 PE=4 SV=1	6	1	2	1	44.2
	A0A438F753	5'-nucleotidase SurE OS=Vitis vinifera OX=29760 GN=surE_2 PE=3 SV=1	6	1	2	1	39.7
	H0GRW5	Mak32p OS=Saccharomyces cerevisiae x Saccharomyces kudriavzevii (strain VIN7) OX=1095631 GN=VIN7_5863 PE=4 SV=1	5	1	1	1	36.3
	I9C4L4	Protein ImuA OS=Novosphingobium sp. Rr 2-17 OX=555793 GN=WSK_3120 PE=4 SV=1	5	1	1	1	29.1
	Q7XAU6	Class IV chitinase OS=Vitis vinifera OX=29760 GN=Chi4D PE=2 SV=1	39	5	69	5	27.5
	Q75E94	AAR186Wp OS=Ashbya gossypii (strain ATCC 10895 / CBS 109.51 / FGSC 9923 / NRRL Y-1056) OX=284811 GN=AGOS_AAR186W PE=3 SV=1	8	1	1	1	25.8
	F6HUH1	Uncharacterized protein OS=Vitis vinifera OX=29760 GN=VIT_02s0025g04330 PE=4 SV=1	44	7	35	7	24
	A3QRB5	Thaumatin-like protein OS=Vitis vinifera OX=29760 PE=2 SV=1	32	6	57	1	23.9
	A0A438JJ53	Thaumatin-like protein OS=Vitis vinifera OX=29760 GN=tlp_6 PE=4 SV=1	33	6	31	2	23.9
	A0A438BZP1	Thaumatin-like protein OS=Vitis vinifera OX=29760 GN=tlp_15 PE=4 SV=1	32	6	59	1	23.8
	A0A438KCF4	Alpha-crystallin domain-containing protein 22.3 OS=Vitis vinifera OX=29760 GN=ACD22.3_5 PE=4 SV=1	14	1	1	1	18.1
	A0A438I1U6	Uncharacterized protein OS=Vitis vinifera OX=29760 GN=CK203_038852 PE=4 SV=1	17	1	1	1	10.8
Checked	Accession	Description	Coverage [%]	# Peptides	# PSMs	# Unique Peptides	MW [kDa]
gel#14	A0A438BZP1	Thaumatin-like protein OS=Vitis vinifera OX=29760 GN=tlp_15 PE=4 SV=1	32	6	37	1	23.8
	A0A438JJ53	Thaumatin-like protein OS=Vitis vinifera OX=29760 GN=tlp_6 PE=4 SV=1	33	6	22	2	23.9
	A3QRB5	Thaumatin-like protein OS=Vitis vinifera OX=29760 PE=2 SV=1	32	6	37	1	23.9
	A0A438JJ75	Thaumatin-like protein OS=Vitis vinifera OX=29760 GN=ALL13_1 PE=4 SV=1	47	9	26	1	23.9
	F6HUH1	Uncharacterized protein OS=Vitis vinifera OX=29760 GN=VIT_02s0025g04330 PE=4 SV=1	55	10	30	2	24
	A5AK33	Uncharacterized protein OS=Vitis vinifera OX=29760 GN=VITISV_001366 PE=4 SV=1	9	1	1	1	36.1
	A5B9R1	Uncharacterized protein OS=Vitis vinifera OX=29760 GN=VITISV_005775 PE=4 SV=1	1	1	1	1	248.6
	Q756G2	Probable E3 ubiquitin-protein ligase TOM1 OS=Ashbya gossypii (strain ATCC 10895 / CBS 109.51 / FGSC 9923 / NRRL Y-1056) OX=284811 GN=TOM1 PE=3 SV=2	0	1	1	1	372.2
Checked	Accession	Description	Coverage [%]	# Peptides	# PSMs	# Unique Peptides	MW [kDa]
gel#15	A0A438IBY2	Retrovirus-related Pol polyprotein from transposon opus OS=Vitis vinifera OX=29760 GN=pol_283 PE=4 SV=1	3	1	1	1	144.6
	A5BEX7	Uncharacterized protein OS=Vitis vinifera OX=29760 GN=VITISV_020215 PE=4 SV=1	1	1	2	1	118.5
	A5CAU1	Uncharacterized protein OS=Vitis vinifera OX=29760 GN=VITISV_011412 PE=4 SV=1	1	1	1	1	84.7
	H0GZX2	Prm1p OS=Saccharomyces cerevisiae x Saccharomyces kudriavzevii (strain VIN7) OX=1095631 GN=VIN7_9417 PE=4 SV=1	3	1	1	1	73.2
	A5B1A9	Uncharacterized protein OS=Vitis vinifera OX=29760 GN=VITISV_044032 PE=4 SV=1	3	1	1	1	69.3
	A0A1V2L627	Sensitive to high expression protein 9, mitochondrial OS=Cyberlindnera fabianii OX=36022 GN=BON22_3785 PE=3 SV=1	9	1	1	1	42.6
	A5BUI9	Uncharacterized protein OS=Vitis vinifera OX=29760 GN=VITISV_012349 PE=3 SV=1	3	1	1	1	40.2
	A0A438JBK9	Uncharacterized protein OS=Vitis vinifera OX=29760 GN=CK203_023715 PE=4 SV=1	5	1	3	1	24.9
	A0A438BZP1	Thaumatin-like protein OS=Vitis vinifera OX=29760 GN=tlp_15 PE=4 SV=1	11	2	2	2	23.8
	A0A438IP20	Putative ribonuclease H protein OS=Vitis vinifera OX=29760 GN=VvCHDp000001_836 PE=4 SV=1	7	1	1	1	16.6
Checked	Accession	Description	Coverage [%]	# Peptides	# PSMs	# Unique Peptides	MW [kDa]
gel#16	A5C9F1	Uncharacterized protein OS=Vitis vinifera OX=29760 GN=VIT_02s0025g04300 PE=4 SV=1	28	4	4	4	23.9
	A0A438GZ57	Putative non-specific lipid-transfer protein AKCS9	38	3	3	3	9.8
	Q850K5	Non-specific lipid-transfer protein	17	1	1	1	11.7
	A0A438JJ75	Thaumatin-like protein OS=Vitis vinifera OX=29760 GN=ALL13_1 PE=4 SV=1	14	2	2	2	23.9
	D7TXF5	Uncharacterized protein OS=Vitis vinifera OX=29760 GN=VIT_14s0081g00030 PE=4 SV=1	11	1	1	1	15.1
	A5AT89	Uncharacterized protein OS=Vitis vinifera OX=29760 GN=VITISV_025787 PE=4 SV=1	5	1	1	1	65.6
Checked	Accession	Description	Coverage [%]	# Peptides	# PSMs	# Unique Peptides	MW [kDa]
solution#A	C7GQJ1	Cell wall protein ECM33 OS=Saccharomyces cerevisiae (strain JAY291) OX=574961 GN=ECM33 PE=3 SV=1	7	2	4	2	43.8
	F8KAD2	Exo-1,3-beta-glucanase of the cell wall OS=Saccharomyces uvarum OX=230603 GN=exg1 PE=3 SV=1	5	1	2	1	51.2
	F6HAU0	Uncharacterized protein OS=Vitis vinifera OX=29760 GN=VIT_16s0022g00670 PE=3 SV=1	31	12	76	9	60
	H0GZ48	Lysophospholipase OS=Saccharomyces cerevisiae x Saccharomyces kudriavzevii (strain VIN7) OX=1095631 GN=VIN7_9075 PE=3 SV=1	4	2	4	2	75.4
	C8Z9T5	Sps100p OS=Saccharomyces cerevisiae (strain Lalvin EC1118 / Prise de mousse) OX=643680 GN=EC1118_1H13_1112g PE=4 SV=1	6	1	1	1	34.2
	A6ZM69	Lysophospholipase OS=Saccharomyces cerevisiae (strain YJM789) OX=307796 GN=PLB1 PE=3 SV=1	4	1	2	1	71.6
	H0GVA1	Glycosidase OS=Saccharomyces cerevisiae x Saccharomyces kudriavzevii (strain VIN7) OX=1095631 GN=VIN7_7330 PE=3 SV=1	2	1	4	1	54.8
	A6ZVW2	Seripauperin OS=Saccharomyces cerevisiae (strain YJM789) OX=307796 GN=SCY_5437 PE=4 SV=1	9	1	2	1	17.7
	A6ZQA6	Cell wall mannoprotein OS=Saccharomyces cerevisiae (strain YJM789) OX=307796 GN=DAN1 PE=4 SV=1	7	1	2	1	29.6
	A6ZVQ6	Cell wall mannoprotein OS=Saccharomyces cerevisiae (strain YJM789) OX=307796 GN=TIR3 PE=4 SV=1	4	1	5	1	26.6
	A0A438JJ75	Thaumatin-like protein OS=Vitis vinifera OX=29760 GN=ALL13_1 PE=4 SV=1	14	2	7	2	23.9
	A6ZL40	Acid phosphatase OS=Saccharomyces cerevisiae (strain YJM789) OX=307796 GN=PHO5 PE=3 SV=1	9	2	2	2	52.9
	A0A438F6R5	Pentatricopeptide repeat-containing protein OS=Vitis vinifera OX=29760 GN=VvCHDh000180_1 PE=4 SV=1	2	1	1	1	104.7
	C7GRZ8	YJL171C-like protein OS=Saccharomyces cerevisiae (strain JAY291) OX=574961 GN=C1Q_03143 PE=4 SV=1	3	1	1	1	42.9
	F6HMA2	Uncharacterized protein OS=Vitis vinifera OX=29760 GN=VIT_10s0003g01360 PE=3 SV=1	7	3	26	3	60.7
	G2WLU7	K7_Ygp1p OS=Saccharomyces cerevisiae (strain Kyokai no. 7 / NBRC 101557) OX=721032 GN=K7_YGP1 PE=4 SV=1	25	5	37	1	37.3
	A5ANX3	Cysteine proteinase inhibitor OS=Vitis vinifera OX=29760 GN=VIT_06s0009g02230 PE=3 SV=1	52	3	8	3	11.2
	A0A438EWP8	Plasma membrane ATPase OS=Vitis vinifera OX=29760 GN=AHA10_1 PE=3 SV=1	3	2	3	2	105.8
	Q7XAU6	Class IV chitinase OS=Vitis vinifera OX=29760 GN=Chi4D PE=2 SV=1	31	5	16	5	27.5
	F6H9W6	Uncharacterized protein OS=Vitis vinifera OX=29760 GN=VIT_19s0085g00350 PE=4 SV=1	1	1	1	1	133.1
	A0A438DX78	Beta-fructofuranosidase, soluble isoenzyme I OS=Vitis vinifera OX=29760 GN=INV*DC4_1 PE=4 SV=1	9	5	21	2	63.5
	A0A438CXL6	Transposon Ty3-I Gag-Pol polyprotein OS=Vitis vinifera OX=29760 GN=TY3B-I_214 PE=4 SV=1	7	1	1	1	59.1
	B3LP15	Protein YGP1 OS=Saccharomyces cerevisiae (strain RM11-1a) OX=285006 GN=SCRG_03293 PE=4 SV=1	25	5	35	1	37.3
	A5C9F1	Uncharacterized protein OS=Vitis vinifera OX=29760 GN=VIT_02s0025g04300 PE=4 SV=1	27	4	24	4	23.9
	H0GRF2	Tos1p OS=Saccharomyces cerevisiae x Saccharomyces kudriavzevii (strain VIN7) OX=1095631 GN=VIN7_5670 PE=4 SV=1	4	1	2	1	48.2
	A0A438DZR8	Non-specific lipid-transfer protein OS=Vitis vinifera OX=29760 GN=NLTP2_0 PE=3 SV=1	17	1	1	1	11.7
	A0A438JSE9	Ubiquitin-60S ribosomal protein L40 OS=Vitis vinifera OX=29760 GN=UBICEP52-7_0 PE=3 SV=1	3	2	4	2	80.1
	A6ZSE1	Daughter-specific expression-related protein OS=Saccharomyces cerevisiae (strain YJM789) OX=307796 GN=DSE4 PE=4 SV=1	25	12	48	12	121.1
	A0A438I656	Glucan endo-1,3-beta-glucosidase OS=Vitis vinifera OX=29760 GN=E13A_1 PE=3 SV=1	50	6	56	6	36.8
	Q753A2	AFR422Wp OS=Ashbya gossypii (strain ATCC 10895 / CBS 109.51 / FGSC 9923 / NRRL Y-1056) OX=284811 GN=AGOS_AFR422W PE=4 SV=2	3	1	1	1	39.2
	A0A438HVZ7	Endochitinase EP3 OS=Vitis vinifera OX=29760 GN=EP3_26 PE=4 SV=1	6	1	1	1	28.6
	Q758V6	AEL320Wp OS=Ashbya gossypii (strain ATCC 10895 / CBS 109.51 / FGSC 9923 / NRRL Y-1056) OX=284811 GN=AGOS_AEL320W PE=4 SV=1	1	1	1	1	112.9
Checked	Accession	Description	Coverage [%]	# Unique Peptides	# Protein Groups	# AAs	MW [kDa]
solution#B	A0A438J3Y1	Retrovirus-related Pol polyprotein from transposon TNT 1-94 OS=Vitis vinifera OX=29760 GN=POLX_3672 PE=4 SV=1	2	1	1	1209	135.4
	A5BP85	Uncharacterized protein OS=Vitis vinifera OX=29760 GN=VITISV_002255 PE=4 SV=1	2	1	1	1035	113.1
	G2WE85	Plasma membrane ATPase OS=Saccharomyces cerevisiae (strain Kyokai no. 7 / NBRC 101557) OX=721032 GN=K7_PMA1 PE=3 SV=1	3	1	1	918	99.6
	A0A438DX78	Beta-fructofuranosidase, soluble isoenzyme I OS=Vitis vinifera OX=29760 GN=INV*DC4_1 PE=4 SV=1	11	1	1	570	63.5
	F6HMA2	Uncharacterized protein OS=Vitis vinifera OX=29760 GN=VIT_10s0003g01360 PE=3 SV=1	4	1	1	543	60.7
	F6HAU0	Uncharacterized protein OS=Vitis vinifera OX=29760 GN=VIT_16s0022g00670 PE=3 SV=1	20	5	1	537	60
	H0GGT5	Glycosidase OS=Saccharomyces cerevisiae x Saccharomyces kudriavzevii (strain VIN7) OX=1095631 GN=VIN7_1966 PE=3 SV=1	9	3	1	518	53.7
	Q9P963	ACC synthase OS=Penicillium citrinum OX=5077 GN=acs PE=2 SV=1	1	1	1	431	48.2
	A6ZLA4	Target of Sbf OS=Saccharomyces cerevisiae (strain YJM789) OX=307796 GN=TOS1 PE=4 SV=1	3	1	1	455	47.9
	C7GQJ1	Cell wall protein ECM33 OS=Saccharomyces cerevisiae (strain JAY291) OX=574961 GN=ECM33 PE=3 SV=1	9	3	1	430	43.8
	C8ZED9	Sma2p OS=Saccharomyces cerevisiae (strain Lalvin EC1118 / Prise de mousse) OX=643680 GN=EC1118_1M3_0793g PE=4 SV=1	9	1	1	369	40.8
	A0A438I656	Glucan endo-1,3-beta-glucosidase OS=Vitis vinifera OX=29760 GN=E13A_1 PE=3 SV=1	24	3	1	340	36.8
	F8KAD7	Endo-beta-1,3-glucanase OS=Saccharomyces uvarum OX=230603 GN=bgl2 PE=3 SV=1	9	2	1	313	34
	Q7XAU6	Class IV chitinase OS=Vitis vinifera OX=29760 GN=Chi4D PE=2 SV=1	9	1	1	264	27.5
	A6ZVQ6	Cell wall mannoprotein OS=Saccharomyces cerevisiae (strain YJM789) OX=307796 GN=TIR3 PE=4 SV=1	4	1	1	273	26.6
	F6HUH1	Uncharacterized protein OS=Vitis vinifera OX=29760 GN=VIT_02s0025g04330 PE=4 SV=1	44	2	1	222	24
	A0A438JJ75	Thaumatin-like protein OS=Vitis vinifera OX=29760 GN=ALL13_1 PE=4 SV=1	38	1	1	222	23.9
	A5C9F1	Uncharacterized protein OS=Vitis vinifera OX=29760 GN=VIT_02s0025g04300 PE=4 SV=1	27	1	1	225	23.9
	A0A438BZP1	Thaumatin-like protein OS=Vitis vinifera OX=29760 GN=tlp_15 PE=4 SV=1	25	1	1	225	23.8
	A7A1R6	Cell wall mannoprotein OS=Saccharomyces cerevisiae (strain YJM789) OX=307796 GN=CCW14 PE=4 SV=1	18	2	1	239	23.3
	A5ANX3	Cysteine proteinase inhibitor OS=Vitis vinifera OX=29760 GN=VIT_06s0009g02230 PE=3 SV=1	23	1	1	101	11.2
Checked	Accession	Description	Coverage [%]	# Unique Peptides	# Protein Groups	# AAs	MW [kDa]
solution#C	F6HUH1	Uncharacterized protein OS=Vitis vinifera OX=29760 GN=VIT_02s0025g04330 PE=4 SV=1	55	3	1	222	24
	A0A438JJ75	Thaumatin-like protein OS=Vitis vinifera OX=29760 GN=ALL13_1 PE=4 SV=1	55	3	1	222	23.9
	A0A438JJ53	Thaumatin-like protein OS=Vitis vinifera OX=29760 GN=tlp_6 PE=4 SV=1	33	2	1	225	23.9
	A0A438BZP1	Thaumatin-like protein OS=Vitis vinifera OX=29760 GN=tlp_15 PE=4 SV=1	32	2	1	225	23.8
	Q7XAU6	Class IV chitinase OS=Vitis vinifera OX=29760 GN=Chi4D PE=2 SV=1	31	4	1	264	27.5
	F6HAU0	Uncharacterized protein OS=Vitis vinifera OX=29760 GN=VIT_16s0022g00670 PE=3 SV=1	24	7	1	537	60
	A0A438I656	Glucan endo-1,3-beta-glucosidase OS=Vitis vinifera OX=29760 GN=E13A_1 PE=3 SV=1	22	4	1	340	36.8
	F8KAD8	Endo-beta-1,3-glucanase OS=Saccharomyces cerevisiae OX=4932 GN=BGL2 PE=3 SV=1	17	4	1	313	34.1
	A0A438DZR8	Non-specific lipid-transfer protein OS=Vitis vinifera OX=29760 GN=NLTP2_0 PE=3 SV=1	17	1	1	119	11.7
	Q850K5	Non-specific lipid-transfer protein OS=Vitis vinifera OX=29760 PE=2 SV=1	17	1	1	119	11.7
	A0A438DX78	Beta-fructofuranosidase, soluble isoenzyme I OS=Vitis vinifera OX=29760 GN=INV*DC4_1 PE=4 SV=1	11	1	1	570	63.5
	A6ZVW2	Seripauperin OS=Saccharomyces cerevisiae (strain YJM789) OX=307796 GN=SCY_5437 PE=4 SV=1	9	1	1	164	17.7
	F6H4B3	Uncharacterized protein OS=Vitis vinifera OX=29760 GN=VIT_07s0031g01680 PE=3 SV=1	8	1	1	507	58.1
	H0GYP4	Ccw14p OS=Saccharomyces cerevisiae x Saccharomyces kudriavzevii (strain VIN7) OX=1095631 GN=VIN7_8881 PE=4 SV=1	7	1	1	254	25
	A6ZPT3	GTPase-activating protein OS=Saccharomyces cerevisiae (strain YJM789) OX=307796 GN=GYP6 PE=4 SV=1	7	1	1	458	53.9
	A0A438HVZ7	Endochitinase EP3 OS=Vitis vinifera OX=29760 GN=EP3_26 PE=4 SV=1	6	1	1	273	28.6
	H0GL37	Asi1p OS=Saccharomyces cerevisiae x Saccharomyces kudriavzevii (strain VIN7) OX=1095631 GN=VIN7_3766 PE=4 SV=1	5	1	1	624	71.4
	H0GWM4	Cis3p OS=Saccharomyces cerevisiae x Saccharomyces kudriavzevii (strain VIN7) OX=1095631 GN=VIN7_7902 PE=4 SV=1	4	1	1	228	23.3
	D7TT81	Uncharacterized protein OS=Vitis vinifera OX=29760 GN=VIT_07s0129g00260 PE=4 SV=1	3	1	1	421	47
	A6ZLA4	Target of Sbf OS=Saccharomyces cerevisiae (strain YJM789) OX=307796 GN=TOS1 PE=4 SV=1	3	1	1	455	47.9
	A0A438DEP9	Retrovirus-related Pol polyprotein from transposon TNT 1-94 OS=Vitis vinifera OX=29760 GN=POLX_3092 PE=4 SV=1	2	1	1	1487	169.1
	A6ZVC9	Histidine kinase osmosensor that regulates an osmosensing MAP kinase cascade OS=Saccharomyces cerevisiae (strain YJM789) OX=307796 GN=SLN1 PE=4 SV=1	2	1	1	1220	134.5
	A5BY31	Uncharacterized protein OS=Vitis vinifera OX=29760 GN=VITISV_001420 PE=4 SV=1	1	1	1	1095	125.3
	G2WJP1	K7_Sen1p OS=Saccharomyces cerevisiae (strain Kyokai no. 7 / NBRC 101557) OX=721032 GN=K7_SEN1 PE=4 SV=1	0	1	1	2233	252.5
	Q756G2	Probable E3 ubiquitin-protein ligase TOM1 OS=Ashbya gossypii (strain ATCC 10895 / CBS 109.51 / FGSC 9923 / NRRL Y-1056) OX=284811 GN=TOM1 PE=3 SV=2	0	1	1	3258	372.2
Checked	Accession	Description	Coverage [%]	# Unique Peptides	# Protein Groups	# AAs	MW [kDa]
solution#D	D7TXF5	Uncharacterized protein OS=Vitis vinifera OX=29760 GN=VIT_14s0081g00030 PE=4 SV=1	55	4	1	143	15.1
	F6HUH1	Uncharacterized protein OS=Vitis vinifera OX=29760 GN=VIT_02s0025g04330 PE=4 SV=1	50	2	1	222	24
	A0A438JJ75	Thaumatin-like protein OS=Vitis vinifera OX=29760 GN=ALL13_1 PE=4 SV=1	50	2	1	222	23.9
	A0A438GZ57	Putative non-specific lipid-transfer protein AKCS9 OS=Vitis vinifera OX=29760 GN=NLTP_6 PE=4 SV=1	38	3	1	92	9.8
	A0A438DZR8	Non-specific lipid-transfer protein OS=Vitis vinifera OX=29760 GN=NLTP2_0 PE=3 SV=1	35	1	1	119	11.7
	Q850K5	Non-specific lipid-transfer protein OS=Vitis vinifera OX=29760 PE=2 SV=1	35	1	1	119	11.7
	A0A438JJ53	Thaumatin-like protein OS=Vitis vinifera OX=29760 GN=tlp_6 PE=4 SV=1	32	2	1	225	23.9
	A0A438BZP1	Thaumatin-like protein OS=Vitis vinifera OX=29760 GN=tlp_15 PE=4 SV=1	31	2	1	225	23.8
	Q2QCI7	Non-specific lipid-transfer protein OS=Vitis vinifera OX=29760 GN=LTP1 PE=3 SV=1	24	1	1	119	11.8
	A0A438FVB3	Uncharacterized protein OS=Vitis vinifera OX=29760 GN=CK203_055693 PE=4 SV=1	21	1	1	201	22.2
	Q7XAU6	Class IV chitinase OS=Vitis vinifera OX=29760 GN=Chi4D PE=2 SV=1	16	3	1	264	27.5
	I9WWM7	PAS domain-containing protein OS=Methylobacterium sp. GXF4 OX=1096546 GN=WYO_2349 PE=4 SV=1	9	1	1	200	21.3
	A6ZVW2	Seripauperin OS=Saccharomyces cerevisiae (strain YJM789) OX=307796 GN=SCY_5437 PE=4 SV=1	9	1	1	164	17.7
	Q752D0	AFR645Wp OS=Ashbya gossypii (strain ATCC 10895 / CBS 109.51 / FGSC 9923 / NRRL Y-1056) OX=284811 GN=AGOS_AFR645W PE=4 SV=2	3	1	1	381	44.7
	Q9S944	Vacuolar invertase 1, GIN1 OS=Vitis vinifera OX=29760 PE=3 SV=1	2	1	1	642	71.5
	A5BYL8	Uncharacterized protein OS=Vitis vinifera OX=29760 GN=VITISV_024044 PE=4 SV=1	2	1	1	907	103.5

## Sheet: Characterized
	Characterized proteins identified by MS-based proteomics of a Silvaner Franken wine.
	Accession	Description	Unique Peptides	Organism	MW [kDa]	Coverage (%)
Gel Band	IN-GEL (exclusively identified by in-gel digestion)
Gel Band 1	C8ZG69	Ygp1p	1	Saccharomyces cerevisiae	37.3	38		H0GMG3
Gel Band 1	G2WD47	K7_Spt2p	1	Saccharomyces cerevisiae	38.5	8		C8ZG69
Gel Band 1	H0GMG3	Ygp1p	1	S. cerevisiae x S. kudriavzevii	37.3	38		F6HUG6
Gel Band 1/Gel Band 12	A0A438HVN1	Endochitinase EP3	1	Vitis vinifera	27.2	7
Gel Band 2/Gel Band 6/	A0A438ENJ7	Retrovirus-related Pol polyprotein from transposon TNT 1-94	1	Vitis vinifera	33.7	5
Gel Band 3	C8Z7L9	EC1118_1F14_0100p	1	Saccharomyces cerevisiae	53.7	2		C7GQJ1
Gel Band 3	G2WEU0	K7_Zpr1p	1	Saccharomyces cerevisiae	55.1	2		A0A438I656
Gel Band 3	A0A061ASV5	CYFA0S02e01574g1_1	1	Cyberlindnera fabianii	34.6	3
Gel Band 3	A0A1V2L9U0	Cytokinesis protein sepH	1	Cyberlindnera fabianii	116.3	1
Gel Band 3	I9C1P4	Aminopeptidase	1	Novosphingobium sp.	72	1
Gel Band 3	A0A1V2LS96	Putative lipase ATG15	1	Pichia kudriavzevii	56.8	2
Gel Band 5	A6ZPP5	Pathogen-related protein	1	Saccharomyces cerevisiae	30.6	3		Q9S944
Gel Band 5	C8ZFH3	EC1118_1M3_5204p	1	Saccharomyces cerevisiae	12.8	26		G2WD47
Gel Band 5/Gel Band 13	A0A438EI04	IAA-amino acid hydrolase ILR1-like 4	1	Vitis vinifera	72.7	3
Gel Band 5	A0A438F5Y0	Retrovirus-related Pol polyprotein from transposon TNT 1-94	1	Vitis vinifera	10.1	35
Gel Band 5	A0A438HFW8	UDP-glycosyltransferase 85A8	1	Vitis vinifera	20.5	9
Gel Band 6	A0A438HSQ5	Rust resistance kinase Lr10	1	Vitis vinifera	68.4	3
Gel Band 6	I9WYJ6	6-carboxy-5,6,7,8-tetrahydropterin synthase	1	Methylobacterium sp.	13.5	12
Gel Band 7	A0A438JNK9	WAT1-related protein	1	Vitis vinifera	40.3	12
Gel Band 7	A6ZLG3	Tyrosine-DNA phosphodiesterase	1	Saccharomyces cerevisiae	62.2	1
Gel Band 7	A6ZMC5	Conserved protein	1	Saccharomyces cerevisiae	104.7	3
Gel Band 8	A0A438C3D6	LysM domain-containing GPI-anchored protein 1	1	Vitis vinifera	43.7	6
Gel Band 8/Gel Band 11	O24531	Class IV endochitinase (Fragment)	1	Vitis vinifera	27	46
Gel Band 8/Gel Band 9	A0A0M3M4Y7	Pectin lyase A	1	Aspergillus niger	39.7	6
Gel Band 9	A6ZQF9	Killer toxin resistant protein	2	Saccharomyces cerevisiae	30	19		A0A438J4X9
Gel Band 9	A0A1X7QY33	Similar to Saccharomyces cerevisiae YHR098C SFB3 Component of the Sec23p-Sfb3p heterodimer of the COPII vesicle coat	1	Kazachstania saulgeensis	106.6	1
Gel Band 9	A0A1X7R1P0	Similar to Saccharomyces cerevisiae YJL170C ASG7 Protein that regulates signaling from a G protein β‑subunit Ste4p	1	Kazachstania saulgeensis	25.7	8
Gel Band 10	A0A438F8T9	Ethylene-overproduction protein 1	1	Vitis vinifera	113.4	2
Gel Band 10/Gel Band 11	A0A1V2LQA7	Nuclear GTP-binding protein NUG1	1	Pichia kudriavzevii	58.7	2
Gel Band 10/Gel Band 11	A0A1V2LQA7	Nuclear GTP-binding protein NUG1	1	Pichia kudriavzevii	58.7	2
Gel Band 11	A0A438F497	Protein HUA2-like 3	1	Vitis vinifera	187.4	3
Gel Band 11	H0GDF3	Non-specific serine/threonine protein kinase	1	S. cerevisiae x S. kudriavzevii	120	4		Q7XAU6
Gel Band 12	A6ZWD3	ATP-dependent RNA helicase DBP1	1	Saccharomyces cerevisiae	67.9	4		F6HMA2
Gel Band 12	A0A438FBU5	Cytochrome P450 81E8	1	Vitis vinifera	16.9	15
Gel Band 12/Gel Band 13/Gel Band 14/	A3QRB5	Thaumatin-like protein	1	Vitis vinifera	23.9	32
Gel Band 13	Q75E94	AAR186Wp	1	Ashbya gossypii	25.8	8
Gel Band 13	H0GH06	Yor1p	1	S. cerevisiae x S. kudriavzevii	166.7	1		A0A438HVN1
Gel Band 13	H0GRW5	Mak32p	1	S. cerevisiae x S. kudriavzevii	36.3	5
Gel Band 13	A0A438CAI5	Retrovirus-related Pol polyprotein from transposon RE1	1	Vitis vinifera	73.7	4
Gel Band 13	A0A438F753	5'-nucleotidase SurE	1	Vitis vinifera	39.7	6
Gel Band 13	A0A438KCF4	α-Crystallin domain-containing protein 22.3	1	Vitis vinifera	18.1	14
Gel Band 13	A0A438KHH5	RNA exonuclease 4	1	Vitis vinifera	44.2	6
Gel Band 13	A0A0J9X743	Similar to Saccharomyces cerevisiae YGL131C SNT2 DNA binding protein with similarity to the S. pombe Snt2 protein	1	Geotrichum candidum	153.2	1
Gel Band 13	I9C4L4	Protein ImuA	1	Novosphingobium sp.	29.1	5
Gel Band 13	A0A438FPT4	Retrovirus-related Pol polyprotein from transposon 17.6	1	Vitis vinifera	98.5	3
Gel Band 15	A0A1V2L627	Sensitive to high expression protein 9, mitochondrial	1	Cyberlindnera fabianii	42.6	9
Gel Band 15	H0GZX2	Prm1p	1	S. cerevisiae x S. kudriavzevii	73.2	3
Gel Band 15	A0A438IBY2	Retrovirus-related Pol polyprotein from transposon opus	1	Vitis vinifera	144.6	3
Gel Band 15	A0A438IP20	Putative ribonuclease H protein	1	Vitis vinifera	16.6	7
	IN-SOLUTION (exclusively identified by the in-solution digestion method)
	A6ZL40	Acid phosphatase	2	Saccharomyces cerevisiae	52.9	9
	A6ZLA4	Target of Sbf	1	Saccharomyces cerevisiae	47.9	3
	A6ZM69	Lysophospholipase	1	Saccharomyces cerevisiae	71.6	4
	A6ZPT3	GTPase-activating protein	1	Saccharomyces cerevisiae	53.9	7
	A6ZQA6	Cell wall mannoprotein	1	Saccharomyces cerevisiae	29.6	7
	A6ZVC9	Histidine kinase osmosensor that regulates an osmosensing MAP kinase cascade	1	Saccharomyces cerevisiae	134.5	2
	A6ZVW2	Seripauperin	1	Saccharomyces cerevisiae	17.7	9
	A7A1R6	Cell wall mannoprotein	2	Saccharomyces cerevisiae	23.3	18
	B3LP15	Protein YGP1	1	Saccharomyces cerevisiae	37.3	25
	C7GRZ8	YJL171C-like protein	1	Saccharomyces cerevisiae	42.9	3
	C8Z9T5	Sps100p	1	Saccharomyces cerevisiae	34.2	6
	C8ZED9	Sma2p	1	Saccharomyces cerevisiae	40.8	9
	F8KAD2	Exo-(1,3)-β-glucanase of the cell wall	1	Saccharomyces uvarum	51.2	5
	G2WE85	Plasma membrane ATPase	1	Saccharomyces cerevisiae	99.6	3
	G2WJP1	K7_Sen1p	1	Saccharomyces cerevisiae	252.5	1
	G2WLU7	K7_Ygp1p	1	Saccharomyces cerevisiae	37.3	25
	H0GGT5	Glycosidase	3	S. cerevisiae x S. kudriavzevii	53.7	9
	H0GL37	Asi1p	1	S. cerevisiae x S. kudriavzevii	71.4	5
	H0GRF2	Tos1p	1	S. cerevisiae x S. kudriavzevii	48.2	4
	H0GVA1	Glycosidase	1	S. cerevisiae x S. kudriavzevii	54.8	2
	H0GWM4	Cis3p	1	S. cerevisiae x S. kudriavzevii	23.3	4
	H0GYP4	Ccw14p	1	S. cerevisiae x S. kudriavzevii	25	7
	H0GZ48	Lysophospholipase	2	S. cerevisiae x S. kudriavzevii	75.4	4
	A0A438DEP9	Retrovirus-related Pol polyprotein from transposon TNT 1-94	1	Vitis vinifera	169.1	2
	A0A438DZR8	Non-specific lipid-transfer protein	1	Vitis vinifera	11.7	35
	A0A438EWP8	Plasma membrane ATPase	2	Vitis vinifera	105.8	3
	A0A438F6R5	Pentatricopeptide repeat-containing protein	1	Vitis vinifera	104.7	2
	A0A438HVZ7	Endochitinase EP3	1	Vitis vinifera	28.6	6
	A0A438J3Y1	Retrovirus-related Pol polyprotein from transposon TNT 1-94	1	Vitis vinifera	135.4	2
	A0A438JSE9	Ubiquitin-60S ribosomal protein L40	2	Vitis vinifera	80.1	3
	A5ANX3	Cysteine proteinase inhibitor	3	Vitis vinifera	11.2	52
	A0A438CXL6	Transposon Ty3-I Gag-Pol polyprotein	1	Vitis vinifera	59.1	7
	Q2QCI7	Non-specific lipid-transfer protein	1	Vitis vinifera	11.8	24
	Q752D0	AFR645Wp	1	Ashbya gossypii	44.7	3
	Q753A2	AFR422Wp	1	Ashbya gossypii	39.2	3
	Q758V6	AEL320Wp	1	Ashbya gossypii	112.9	1
	I9WWM7	PAS domain-containing protein	1	Methylobacterium sp.	21.3	9
	Q9P963	ACC synthase	1	Penicillium citrinum	48.2	1
	IN-GEL / IN-SOLUTION (identified by in-gel and in-solution digestion)
Gel Band 1	A6ZSE1	Daughter-specific expression-related protein	12	Saccharomyces cerevisiae	121.1	25
Gel Band 1/2	C7GQJ1	Cell wall protein ECM33	3	Saccharomyces cerevisiae	43.8	9
Gel Band 1/Gel Band 2/Gel Band 4/Gel Band 5/Gel Band 6/ Gel Band 8/Gel Band 9/Gel Band 10	A0A438I656	Glucan endo-(1,3)-β-glucosidase	1	Vitis vinifera	36.8	6
Gel Band 1/Gel Band 4/Gel Band 5/Gel Band 6/Gel Band 8/Gel Band 9/Gel Band 10/Gel Band 11/Gel Band 12/Gel Band 13	Q7XAU6	Class IV chitinase	5	Vitis vinifera	27.5	39
Gel Band 1/Gel Band 3/Gel Band 8	Q9S944	Vacuolar invertase 1	6	Vitis vinifera	71.5	12
Gel Band 2	A6ZVQ6	Cell wall mannoprotein	1	Saccharomyces cerevisiae	26.6	4
Gel Band 4/Gel Band 5	A0A438DX78	β-Fructofuranosidase, soluble isoenzyme I	2	Vitis vinifera	23.9	33
Gel Band 4/Gel Band 5/Gel Band 6/Gel Band 8/Gel Band 9/Gel Band 10/Gel Band 11/Gel Band 12/Gel Band 14/Gel Band 16	A0A438JJ75	Thaumatin-like protein
Gel Band 4	A0A438I659	Glucan endo-(1,3)-β-glucosidase	3	Vitis vinifera	23.9	55
Gel Band 6/Gel Band 8/Gel Band 9/Gel Band 10/Gel Band 11/Gel Band 12/Gel Band 13/Gel Band 14/Gel Band 15	A0A438BZP1	Thaumatin-like protein	7	Vitis vinifera	36.8	54
Gel Band 8/Gel Band 9/Gel Band 14	Q756G2	Probable E3 ubiquitin-protein ligase TOM1	1	Ashbya gossypii	372.2	1
Gel Band 8/Gel Band 9/Gel Band 12/Gel Band 13/Gel Band 14	A0A438JJ53	Thaumatin-like protein
Gel Band 9	F8KAD7	Endo-(1,3)-β-glucanase
Gel Band 10/Gel Band 11	F8KAD8	Endo-(1,3)-β-glucanase	2	Vitis vinifera	63.5	11
Gel Band 16	A0A438GZ57	Putative non-specific lipid-transfer protein AKCS9	3	Vitis vinifera	9.8	38
Gel Band 16	Q850K5	Non-specific lipid-transfer protein	1	Vitis vinifera	11.7	35

## Sheet: Uncharacterized
	Accession	Description	Unique Peptides	Organism	MW [kDa]	Coverage (%)
Gel Band	IN-GEL (exclusively identified by in-gel digestion)
Gel Band 1	A0A438J4X9	Uncharacterized Protein	1	Vitis vinifera	67.3	3
Gel Band 1/Gel Band 4/Gel Band 5	F6HUG6	Uncharacterized Protein	2	Vitis vinifera	25.3	13
Gel Band 2/Gel Band 9	A0A438HSP1	Uncharacterized Protein	1	Vitis vinifera	32.6	7
Gel Band 2	A0A438J6G3	Uncharacterized Protein	1	Vitis vinifera	77.5	3
Gel Band 2	A5AP16	Uncharacterized Protein	1	Vitis vinifera	61.5	3
Gel Band 3	A0A438HTJ6	Uncharacterized Protein	1	Vitis vinifera	26.6	3
Gel Band 3	A5B108	Uncharacterized Protein	1	Vitis vinifera	101.2	2
Gel Band 3	A5BPD3	Uncharacterized Protein	1	Vitis vinifera	93.1	1
Gel Band 3/Gel Band 6	A5BUH4	Uncharacterized Protein	1	Vitis vinifera	73.7	2
Gel Band 3	D7SRI7	Uncharacterized Protein	1	Vitis vinifera	44.4	2
Gel Band 4	A5BGP0	Uncharacterized Protein	1	Vitis vinifera	42.1	5
Gel Band 4	A5BD73	Uncharacterized Protein	1	Vitis vinifera	73.2	5
Gel Band 4	A5BWA5	Uncharacterized Protein	1	Vitis vinifera	28.7	7
Gel Band 4/Gel Band 9/Gel Band 13	A5AD63	Uncharacterized Protein	1	Vitis vinifera	71.8	2
Gel Band 5	F6GZ16	Uncharacterized Protein	1	Vitis vinifera	98.2	4
Gel Band 7	A0A438IVS9	Uncharacterized Protein	1	Vitis vinifera	88.7	4
Gel Band 7	A5AYX1	Uncharacterized Protein	1	Vitis vinifera	73.9	5
Gel Band 9	A5B6K0	Uncharacterized Protein	1	Vitis vinifera	91.9	5
Gel Band 9	A5BKS0	Uncharacterized Protein	1	Vitis vinifera	71.5	6
Gel Band 9	A5BW59	Uncharacterized Protein	1	Vitis vinifera	91.8	2
Gel Band 9	A5BX40	Uncharacterized Protein	1	Vitis vinifera	147.5	1
Gel Band 9	A0A1V2L6J1	Uncharacterized Protein	1	Cyberlindnera fabianii	105.9	1
Gel Band 9	A0A438JPS2	Uncharacterized Protein	1	Vitis vinifera	76.1	5
Gel Band 9	A5BRN8	Uncharacterized Protein	1	Vitis vinifera	38.3	6
Gel Band 9	D7SL13	Uncharacterized Protein	1	Vitis vinifera	6.4	28
Gel Band 9	A5AVZ0	Uncharacterized Protein	1	Vitis vinifera	168.4	2
Gel Band 10	A5BVR4	Uncharacterized Protein	1	Vitis vinifera	38.6	3
Gel Band 11	F6HAW3	Uncharacterized Protein	1	Vitis vinifera	32	7
Gel Band 11	A5B6N1	Uncharacterized Protein	1	Vitis vinifera	54.9	2
Gel Band 12	D7SVF8	Uncharacterized Protein	1	Vitis vinifera	16.8	14
Gel Band 13	A0A438I1U6	Uncharacterized Protein	1	Vitis vinifera	10.8	17
Gel Band 13	F6I094	Uncharacterized Protein	1	Vitis vinifera	58.7	4
Gel Band 14	A5AK33	Uncharacterized Protein	1	Vitis vinifera	36.1	9
Gel Band 14	A5B9R1	Uncharacterized Protein	1	Vitis vinifera	248.6	1
Gel Band 15	A5B1A9	Uncharacterized Protein	1	Vitis vinifera	69.3	3
Gel Band 15	A0A438JBK9	Uncharacterized Protein	1	Vitis vinifera	24.9	5
Gel Band 15	A5BEX7	Uncharacterized Protein	1	Vitis vinifera	118.5	1
Gel Band 15	A5BUI9	Uncharacterized Protein	1	Vitis vinifera	40.2	3
Gel Band 15	A5CAU1	Uncharacterized Protein	1	Vitis vinifera	84.7	1
Gel Band 16	A5AT89	Uncharacterized Protein	1	Vitis vinifera	65.6	5
	IN-SOLUTION (exclusively identified by in-solution digestion)
	A0A438FVB3	Uncharacterized Protein	1	Vitis vinifera	22.2	22
	A5BP85	Uncharacterized Protein	1	Vitis vinifera	113.1	2
	A5BY31	Uncharacterized Protein	1	Vitis vinifera	125.3	1
	A5BYL8	Uncharacterized Protein	1	Vitis vinifera	103.5	2
	D7TT81	Uncharacterized Protein	1	Vitis vinifera	47	3
	F6H4B3	Uncharacterized Protein	1	Vitis vinifera	58.1	8
	F6H9W6	Uncharacterized Protein	1	Vitis vinifera	133.1	1
	IN-GEL/IN-SOLUTION (identified by in-gel and in-solution digestion)
Gel Band 1	F6HMA2	Uncharacterized Protein	3	Vitis vinifera	60.7	7
Gel Band 4/Gel Band 5/Gel Band 6/Gel Band 9/Gel Band 10/Gel Band 11/Gel Band 12	F6HAU0	Uncharacterized Protein	9	Vitis vinifera	60	31
Gel Band 4/Gel Band 5/Gel Band 6/Gel Band 8/Gel Band 9/Gel Band 10/Gel Band 11/Gel Band 12/Gel Band 13/Gel Band 14	F6HUH1	Uncharacterized Protein	7	Vitis vinifera	24	44
Gel Band 10/Gel Band 11/Gel Band 16	A5C9F1	Uncharacterized Protein	4	Vitis vinifera	23.8	28
Gel Band 10/Gel Band 11/Gel Band 16	D7TXF5	Uncharacterized Protein	4	Vitis vinifera	15.1	55
